# Supplementary material for: Outcomes and Challenges in the Programmatic Implementation of Tuberculosis Preventive Therapy among Household Contacts of Pulmonary TB Patients: A Mixed-Methods Study from a Rural District of Karnataka, India
Source: Trop Med Infect Dis. 2023 Nov 30;8(12):512. doi: 10.3390/tropicalmed8120512 (PMC10748199; doi:10.3390/tropicalmed8120512)
Supplement: Supplementary file 1 [file tropicalmed-08-00512-s001.zip]

Archive with 1 entries (1 files):
- tropicalmed-2709792-supplementary.pdf
